# Supplementary material for: BMSC-Derived Exosomal miR-29a Promotes Angiogenesis and Osteogenesis
Source: Front Cell Dev Biol. 2020 Dec 9;8:608521. doi: 10.3389/fcell.2020.608521 (PMC7755650; doi:10.3389/fcell.2020.608521)
Supplement: Supplementary file 1 [file Table_1.XLSX]

## Sheet: TargetScan7
Ortholog of target gene	Representative transcript	Gene name	3P-seq tags + 5	Conserved sites total	Conserved 8mer sites	Conserved 7mer-m8 sites	Conserved 7mer-A1 sites	Poorly conserved sites total	Poorly conserved 8mer sites	Poorly conserved 7mer-m8 sites	Poorly conserved 7mer-A1 sites	6mer sites	Representative miRNA	Cumulative weighted context++ score	Total context++ score	Aggregate PCT	Previous TargetScan publication(s)
COL1A1	ENST00000225964.5	collagen, type I, alpha 1	73360	3	1	0	2	0	0	0	0	0	mmu-miR-29b-3p	-1.33	-1.34	> 0.99	2011
COL4A5	ENST00000361603.2	collagen, type IV, alpha 5	715	2	2	0	0	1	1	0	0	0	mmu-miR-29b-3p	-1.17	-1.24	> 0.99	2005, 2007, 2009, 2011
COL3A1	ENST00000304636.3	collagen, type III, alpha 1	215	2	1	0	1	0	0	0	0	1	mmu-miR-29b-3p	-0.99	-1.44	> 0.99	2011
COL11A1	ENST00000370096.3	collagen, type XI, alpha 1	160	2	0	2	0	0	0	0	0	0	mmu-miR-29a-3p	-0.81	-0.81	0.97	2005, 2007, 2009, 2011
COL9A1	ENST00000357250.6	collagen, type IX, alpha 1	9	2	1	1	0	0	0	0	0	0	mmu-miR-29a-3p	-0.79	-0.79	0.99	2005, 2007, 2009, 2011
COL5A3	ENST00000264828.3	collagen, type V, alpha 3	5	3	1	2	0	0	0	0	0	0	mmu-miR-29a-3p	-0.73	-0.73	> 0.99	2003, 2005, 2007, 2009, 2011
COL5A2	ENST00000374866.3	collagen, type V, alpha 2	4327	2	1	0	1	0	0	0	0	0	mmu-miR-29a-3p	-0.72	-1.14	> 0.99	2005, 2007, 2009, 2011
COL7A1	ENST00000328333.8	collagen, type VII, alpha 1	38	2	1	1	0	0	0	0	0	0	mmu-miR-29b-3p	-0.64	-0.64	0.95	2011
COL4A1	ENST00000375820.4	collagen, type IV, alpha 1	6549	2	1	0	1	0	0	0	0	0	mmu-miR-29c-3p	-0.59	-0.59	0.99	2005, 2007, 2009, 2011
COL6A2	ENST00000300527.4	collagen, type VI, alpha 2	9107	1	1	0	0	0	0	0	0	0	mmu-miR-29a-3p	-0.57	-0.57	< 0.1	2011
COL19A1	ENST00000322773.4	collagen, type XIX, alpha 1	5	2	1	1	0	0	0	0	0	0	mmu-miR-29b-3p	-0.55	-0.55	> 0.99	2005, 2007, 2009, 2011
COL4A4	ENST00000396625.3	collagen, type IV, alpha 4	133	2	0	2	0	0	0	0	0	0	mmu-miR-29a-3p	-0.54	-0.58	0.98	2011
PTEN	ENST00000371953.3	phosphatase and tensin homolog	118	2	1	1	0	0	0	0	0	1	mmu-miR-29a-3p	-0.52	-0.6	> 0.99	2011
COL2A1	ENST00000380518.3	collagen, type II, alpha 1	1518	1	1	0	0	0	0	0	0	0	mmu-miR-29b-3p	-0.52	-0.53	0.93	2005, 2007, 2009, 2011
HIF3A	ENST00000377670.4	hypoxia inducible factor 3, alpha subunit	5	2	1	0	1	0	0	0	0	0	mmu-miR-29a-3p	-0.51	-0.51	> 0.99	2005, 2007, 2009, 2011
COL24A1	ENST00000370571.2	collagen, type XXIV, alpha 1	5	1	0	1	0	0	0	0	0	2	mmu-miR-29b-3p	-0.49	-0.49	0.84	2009, 2011
LSM11	ENST00000286307.5	LSM11, U7 small nuclear RNA associated	1458	3	1	1	1	0	0	0	0	1	mmu-miR-29b-3p	-0.49	-0.52	> 0.99	2005, 2007, 2009, 2011
VEGFA	ENST00000417285.2	vascular endothelial growth factor A	907	1	1	0	0	0	0	0	0	0	mmu-miR-29a-3p	-0.46	-0.61	0.9	2007, 2009, 2011
PDGFA	ENST00000354513.5	platelet-derived growth factor alpha polypeptide	25	1	0	1	0	0	0	0	0	1	mmu-miR-29a-3p	-0.46	-0.47	0.86	2009, 2011
COL5A1	ENST00000371817.3	collagen, type V, alpha 1	3111	3	2	1	0	1	0	1	0	3	mmu-miR-29b-3p	-0.46	-0.91	> 0.99	2007, 2009, 2011
COL27A1	ENST00000356083.3	collagen, type XXVII, alpha 1	620	2	0	1	1	0	0	0	0	2	mmu-miR-29b-3p	-0.46	-0.46	> 0.99
COL6A3	ENST00000295550.4	collagen, type VI, alpha 3	11346	1	1	0	0	0	0	0	0	0	mmu-miR-29b-3p	-0.46	-0.46	0.92	2011
COL4A3	ENST00000396578.3	collagen, type IV, alpha 3 (Goodpasture antigen)	286	2	0	2	0	2	0	2	0	0	mmu-miR-29b-3p	-0.45	-0.45	0.97	2011
PDGFC	ENST00000502773.1	platelet derived growth factor C	238	1	1	0	0	0	0	0	0	0	mmu-miR-29a-3p	-0.44	-0.47	0.92	2005, 2007, 2009, 2011
COL15A1	ENST00000375001.3	collagen, type XV, alpha 1	371	1	1	0	0	0	0	0	0	1	mmu-miR-29a-3p	-0.4	-0.54	0.82	2005, 2007, 2009, 2011
COL1A2	ENST00000297268.6	collagen, type I, alpha 2	877	1	0	0	1	0	0	0	0	1	mmu-miR-29b-3p	-0.4	-0.46	0.89	2011
COL8A1	ENST00000261037.3	collagen, type VIII, alpha 1	601	1	1	0	0	0	0	0	0	0	mmu-miR-29a-3p	-0.35	-0.39	0.95
RUNX1T1	ENST00000523629.1	runt-related transcription factor 1; translocated to, 1 (cyclin D-related)	9	1	0	1	0	0	0	0	0	1	mmu-miR-29b-3p	-0.35	-0.35	0.86	2011
FBXW7	ENST00000281708.4	F-box and WD repeat domain containing 7, E3 ubiquitin protein ligase	12	1	1	0	0	0	0	0	0	0	mmu-miR-29a-3p	-0.34	-0.34	0.93	2007, 2009, 2011
FOXO3	ENST00000343882.6	forkhead box O3	32	1	0	1	0	0	0	0	0	1	mmu-miR-29a-3p	-0.34	-0.34	0.87	2007, 2009, 2011
COL4A6	ENST00000334504.7	collagen, type IV, alpha 6	37	1	1	0	0	0	0	0	0	0	mmu-miR-29a-3p	-0.34	-0.34	0.94	2009, 2011
LDLRAP1	ENST00000374338.4	low density lipoprotein receptor adaptor protein 1	111	1	0	1	0	0	0	0	0	1	mmu-miR-29a-3p	-0.33	-0.33	0.73	2011
BMPR1A	ENST00000372037.3	bone morphogenetic protein receptor, type IA	125	1	0	1	0	0	0	0	0	0	mmu-miR-29a-3p	-0.33	-0.33	0.88	2011
COL4A2	ENST00000360467.5	collagen, type IV, alpha 2	879	1	0	1	0	0	0	0	0	0	mmu-miR-29a-3p	-0.32	-0.32	0.88	2005, 2007, 2009, 2011
KLF4	ENST00000374672.4	Kruppel-like factor 4 (gut)	22	1	0	1	0	0	0	0	0	0	mmu-miR-29a-3p	-0.31	-0.31	0.86	2005, 2007, 2009, 2011
AKT3	ENST00000366539.1	v-akt murine thymoma viral oncogene homolog 3	168	1	1	0	0	1	0	0	1	0	mmu-miR-29a-3p	-0.31	-0.5	0.98	2005, 2007, 2009, 2011
MMP16	ENST00000286614.6	matrix metallopeptidase 16 (membrane-inserted)	12	3	1	2	0	0	0	0	0	0	mmu-miR-29a-3p	-0.31	-0.66	> 0.99
SAMD4A	ENST00000392067.3	sterile alpha motif domain containing 4A	449	1	0	1	0	0	0	0	0	1	mmu-miR-29a-3p	-0.31	-0.35	0.87	2011
FBXW9	ENST00000393261.3	F-box and WD repeat domain containing 9	158	1	0	1	0	0	0	0	0	0	mmu-miR-29a-3p	-0.3	-0.3	0.81	2005, 2007, 2009, 2011
KLF13	ENST00000307145.3	Kruppel-like factor 13	5	1	0	0	1	1	0	0	1	3	mmu-miR-29a-3p	-0.3	-0.3	0.96	2005, 2007, 2009, 2011
COL22A1	ENST00000303045.6	collagen, type XXII, alpha 1	5	1	0	0	1	2	0	2	0	0	mmu-miR-29b-3p	-0.28	-0.28	0.88	2005, 2007, 2009, 2011
SLK	ENST00000335753.4	STE20-like kinase	260	1	0	0	1	0	0	0	0	0	mmu-miR-29a-3p	-0.28	-0.28	0.92	2005, 2007
VASH2	ENST00000366968.4	vasohibin 2	70	1	0	1	0	0	0	0	0	1	mmu-miR-29a-3p	-0.27	-0.27	0.87	2007, 2009, 2011
TRAF3	ENST00000560371.1	TNF receptor-associated factor 3	833	2	0	1	1	2	0	2	0	2	mmu-miR-29b-3p	-0.26	-0.37	> 0.99	2011
LRP6	ENST00000261349.4	low density lipoprotein receptor-related protein 6	157	2	0	2	0	0	0	0	0	1	mmu-miR-29b-3p	-0.25	-0.36	0.98	2009, 2011
VASH1	ENST00000167106.4	vasohibin 1	39	1	0	1	0	1	0	1	0	0	mmu-miR-29a-3p	-0.24	-0.24	0.55	2009, 2011
TNFAIP1	ENST00000226225.2	tumor necrosis factor, alpha-induced protein 1 (endothelial)	1565	1	0	1	0	0	0	0	0	0	mmu-miR-29a-3p	-0.23	-0.23	0.8	2005, 2007, 2009, 2011
WNT10B	ENST00000407467.1	wingless-type MMTV integration site family, member 10B	13	1	0	1	0	0	0	0	0	0	mmu-miR-29a-3p	-0.23	-0.23	ORF
PDGFB	ENST00000331163.6	platelet-derived growth factor beta polypeptide	5	1	0	1	0	0	0	0	0	0	mmu-miR-29a-3p	-0.21	-0.21	0.88	2005, 2007, 2009, 2011
TGFB2	ENST00000366930.4	transforming growth factor, beta 2	157	1	0	1	0	1	0	1	0	0	mmu-miR-29a-3p	-0.21	-0.43	0.88	2011
DNMT3A	ENST00000380746.4	DNA (cytosine-5-)-methyltransferase 3 alpha	221	4	1	2	1	2	1	1	0	7	mmu-miR-29c-3p	-0.19	-0.95	> 0.99	2005, 2007, 2009, 2011
COL26A1	ENST00000313669.7	collagen, type XXVI, alpha 1	223	2	0	2	0	2	0	2	0	1	mmu-miR-29a-3p	-0.18	-0.8	0.75
GSK3B	ENST00000264235.8	glycogen synthase kinase 3 beta	498	1	0	1	0	0	0	0	0	2	mmu-miR-29a-3p	-0.18	-0.27	0.8	2011
KDM6B	ENST00000254846.5	lysine (K)-specific demethylase 6B	8	1	0	1	0	0	0	0	0	0	mmu-miR-29a-3p	-0.18	-0.18	0.8	2003, 2007, 2009, 2011
ALKBH6	ENST00000486389.1	alkB, alkylation repair homolog 6 (E. coli)	9	1	0	1	0	0	0	0	0	0	mmu-miR-29a-3p	-0.18	-0.18	ORF	2007
KDM5A	ENST00000399788.2	lysine (K)-specific demethylase 5A	118	1	0	1	0	1*	0	0	0	0	mmu-miR-29b-3p	-0.16	-0.21	0.87	2007, 2009, 2011
IGF1	ENST00000337514.6	insulin-like growth factor 1 (somatomedin C)	19	2	2	0	0	0	0	0	0	1	mmu-miR-29b-3p	-0.15	-0.7	> 0.99	2005, 2007, 2009, 2011
KDM2A	ENST00000398645.2	lysine (K)-specific demethylase 2A	729	1	0	1	0	0	0	0	0	0	mmu-miR-29b-3p	-0.14	-0.15	0.82	2005, 2007, 2009, 2011
KDM4A	ENST00000372396.3	lysine (K)-specific demethylase 4A	257	1	0	1	0	0	0	0	0	2	mmu-miR-29a-3p	-0.09	-0.09	0.75	2009, 2011
FBXW2	ENST00000608872.1	F-box and WD repeat domain containing 2	227	1	0	0	1	0	0	0	0	0	mmu-miR-29a-3p	-0.03	-0.27	0.94	2009, 2011
NFATC4	ENST00000413692.2	nuclear factor of activated T-cells, cytoplasmic, calcineurin-dependent 4	73	1	0	1	0	0	0	0	0	1	mmu-miR-29a-3p	-0.03	-0.03	0.87	2005, 2007, 2009, 2011
FOXP1	ENST00000318789.4	forkhead box P1	264	1	0	1	0	1	0	0	1	1	mmu-miR-29a-3p	0	-0.22	0.82
